# Supplementary material for: The role of small RNAs on phenotypes in reciprocal hybrids between Solanum lycopersicum and S. pimpinellifolium
Source: BMC Plant Biol. 2014 Nov 1;14:296. doi: 10.1186/s12870-014-0296-1 (PMC4232637; doi:10.1186/s12870-014-0296-1)
Supplement: Additional file 3: — Statistics of data cleaning of sRNAs in hybrids and parents libraries. T × W, Micro-Tom × WVa700; W × T, WVa700 × Micro-Tom. [file 12870_2014_296_MOESM3_ESM.xls]

## Sheet: Sheet1
Additional file 3 Statistics of data cleaning of sRNAs in hybrids and parents libraries.
Type	Micro-Tom		T×W		W×T		WVa700
	Count	Percent (%)	Count	Percent (%)	Count	Percent (%)	Count	Percent (%)
Total reads	12657989		11263114		11227866		11212106
High quality	12612205	1	11222935	1	11186878	1	11170155	1
3'adapter null	2759	0.0002	2349	0.0002	2399	0.0002	2472	0.0002
Insert null	2005	0.0002	1548	0.0001	1869	0.0002	1677	0.0002
5'adapter contaminants	77107	0.0061	81889	0.0073	99293	0.0089	73481	0.0066
Smaller than 18nt	7459	0.0006	9048	0.0008	50764	0.0045	8996	0.0008
polyA	3215	0.0003	2951	0.0003	2365	0.0002	2070	0.0002
Clean reads	12519660	0.9927	11125150	0.9913	11030188	0.986	11081459	0.9921
Note: T×W represents Micro-Tom×WVa700 and W×T represents WVa700×Micro-Tom.
