# Supplementary material for: The role of small RNAs on phenotypes in reciprocal hybrids between Solanum lycopersicum and S. pimpinellifolium
Source: BMC Plant Biol. 2014 Nov 1;14:296. doi: 10.1186/s12870-014-0296-1 (PMC4232637; doi:10.1186/s12870-014-0296-1)
Supplement: Additional file 4: — Composition of sRNAs in reciprocal hybrids and their parents libraries. T × W, Micro-Tom × WVa700; W × T, WVa700 × Micro-Tom. [file 12870_2014_296_MOESM4_ESM.xls]

## Sheet: Sheet1
Additional file 4 Composition of sRNAs in reciprocal hybrids and their parents libraries.
category	Micro-Tom	T×W	W×T	WVa700
Total	44665699 (100%)	3946741 (100%)	3603696 (100%)	3750977 (100%)
Exon antisense	447979 (1%)	43910 (1.11%)	37682 (1.05%)	40932 (1.09%)
Exon sense	696629 (1.56%)	70237 (1.78%)	67379 (1.87%)	72570 (1.93%)
Intron antisense	1432609 (3.21%)	128413 (3.25%)	112050 (3.11%)	118304 (3.15%)
Intron sense	1732609 (3.88%)	156509 (3.97%)	140443 (3.90%)	145317 (3.87%)
miRNA	164689 (0.37%)	14902 (0.38%)	17011 (0.47%)	17206 (0.46%)
rRNA	838039 (1.88%)	89440 (2.27%)	119051 (3.30%)	117761 (3.14%)
repeat	6813419 (15.25%)	615915 (15.61%)	550638 (15.28%)	582114 (15.52%)
snRNA	30939 (0.07%)	2616 (0.07%)	2550 (0.07%)	2643 (0.07%)
snoRNA	12609 (0.03%)	1193 (0.03%)	1347 (0.04%)	1193 (0.03%)
tRNA	115549 (0.26%)	14283 (0.36%)	16446 (0.46%)	14733 (0.39%)
unann	32380719 (72.50%)	2809323 (71.18%)	2539099 (70.46%)	2638204 (70.33%)
Note: T×W represents Micro-Tom×WVa700 and W×T represents WVa700×Micro-Tom.
