# Supplementary material for: The role of small RNAs on phenotypes in reciprocal hybrids between Solanum lycopersicum and S. pimpinellifolium
Source: BMC Plant Biol. 2014 Nov 1;14:296. doi: 10.1186/s12870-014-0296-1 (PMC4232637; doi:10.1186/s12870-014-0296-1)
Supplement: Additional file 9: — The standardization of different expressions of miRNAs in reciprocal hybrids and their parents. T × W, Micro-Tom × WVa700; W × T, WVa700 × Micro-Tom. [file 12870_2014_296_MOESM9_ESM.xls]

## Sheet: Sheet1
Additional file 9 The standardization of different expressions of miRNAs in reciprocal hybrids and their parents.
miR-name	Micro-Tom	WVa700	W×T	T×W	fold-change	p-value	sig-lable
	-expressed	-expressed	-expressed	-expressed	log2 (latter/former)
	(-std)	(-std)	(-std)	(-std)
miR5081	-	-	6	4203	9.439772	0	**
			(0.544)	(377.7927)
miR5081	-	554	-	4203	2.917785	0	**
		(49.9934)		(377.7927)
miR5081	527	-	-	4203	3.16592	0	**
	(42.0938)			(377.7927)
miR5081	527	-	6	-	-6.273857	8.81E-134	**
	(42.0938)		(0.544)
miR5081	-	554	6	-	-6.52199	4.03E-155	**
		(49.9934)	(0.544)
miR172e-3p	0	-	-	14309	16.9727	0	**
	(0.01)			(1286.185)
miR172e-3p	-	0	-	14309	16.97274	0	**
		(0.01)		(1286.185)
miR172e-3p	0	-	12618	-	16.8037	0	**
	(0.01)		(1143.952)
miR172e-3p	-	0	12618	-	16.80367	0	**
		(0.01)	(1143.952)
miR482a	619	-	-	0	-12.27153	1.24E-171	**
	(49.4422)			(0.01)
miR482a	-	480	-	0	-12.0807	1.24E-145	**
		(43.3156)		(0.01)
miR482a	619	-	0	-	-12.27153	1.50E-170	**
	(49.4422)		(0.01)
miR482a	-	480	0	-	-12.0807	9.76E-145	**
		(43.3156)	(0.01)
miR1134	-	-	534	0	-12.2412	1.79E-162	**
			(48.4126)	(0.01)
miR1222a	-	-	0	31	8.12231	5.34E-10	**
			(0.01)	(2.7865)
miR1316	-	-	0	306	11.42549	2.85E-92	**
			(0.01)	(27.5052)
miR1439	-	-	0	65	9.190467	3.59E-20	**
			(0.01)	(5.8426)
miR1507a	-	-	30	78	1.36614	3.66E-06	**
			(2.7198)	(7.0111)
miR1523a	-	-	1528	0	-13.7579	0	**
			(138.5289)	(0.01)
miR1873	-	-	226	0	-11.0006	3.50E-69	**
			(20.4892)	（0.01）
miR2089-3p	-	-	28	0	-7.98783	3.29E-09	**
			(2.5385)	（0.01）
miR2096-3p	-	-	0	147	10.36778	1.06E-44	**
			(0.01)	（13.2133）
miR2616	-	-	27	0	-7.93534	6.61E-09	**
			(2.4478)	（0.01）
miR2911	-	-	29541	12459	-1.2579	0	**
			(2678.196)	（1119.895）
miR2938	-	-	79	0	-9.48426	1.17E-24	**
			(7.1622)	（0.01）
miR3449-3p	-	-	0	26	7.868514	1.67E-08	**
			(0.01)	（2.337）
miR415	-	-	0	134	10.23419	8.18E-41	**
			(0.01)	（12.0448）
miR4376a-3p	-	-	80	34	-1.24685	1.12E-05	**
			(7.2528)	（3.0561）
miR4386	-	-	0	223	10.96901	1.93E-67	**
			(0.01)	（20.0447）
miR4404	-	-	0	90	9.65996	1.19E-27	**
			(0.01)	（8.0898）
miR4414b	-	-	609	33	-4.21825	1.14E-139	**
			(55.2121)	（2.9663）
miR4993	-	-	163	0	-10.5292	4.23E-50	**
			(14.7776)	（0.01）
miR4995	-	-	237	0	-11.0692	1.63E-72	**
			(21.4865)	（0.01）
miR5021	-	-	611	143	-2.10752	9.44E-71	**
			(55.3934)	（12.8538）
miR5049c	-	-	0	66	9.212496	1.80E-20	**
			(0.01)	（5.9325）
miR5049f	-	-	825	0	-12.8687	1.29E-250	**
			(74.7947)	（0.01）
miR5061	-	-	0	19	7.415995	2.08E-06	**
			(0.01)	（1.7078）
miR5077	-	-	2838	368	-2.95946	0	**
			(257.2939)	（33.0782）
miR5139	-	-	1232	118	-3.39651	1.08E-236	**
			(111.6935)	（10.6066）
miR5151	-	-	186	0	-10.7196	4.57E-57	**
			(16.8628)	（0.01）
miR5152-3p	-	-	23	0	-7.70404	1.08E-07	**
			(2.0852)	（0.01）
miR5169	-	-	0	41	8.525638	5.44E-13	**
			(0.01)	（3.6853）
miR5227	-	-	76	301	1.97332	1.42E-32	**
			(6.8902)	（27.0558）
miR5293	-	-	31	83	1.408465	1.01E-06	**
			(2.8105)	（7.4606）
miR535a	-	-	0	24	7.753083	6.63E-08	**
			(0.01)	（2.1573）
miR535b	-	-	62	0	-9.13466	1.65E-19	**
			(5.6209)	（0.01）
miR5368	-	-	1010	439	-1.21443	3.00E-53	**
			(91.5669)	（39.4601）
miR5486	-	-	55	0	-8.96183	2.18E-17	**
			(4.9863)	（0.01）
miR5515	-	-	0	26	7.868514	1.67E-08	**
			(0.01)	（2.337）
miR5565d	-	-	0	224	10.97546	9.71E-68	**
			(0.01)	（20.1346）
miR5632	-	-	56	0	-8.98783	1.09E-17	**
			(5.077)	（0.01）
miR5640	-	-	0	113	9.988287	1.57E-34	**
			(0.01)	（10.1572）
miR5658	-	-	0	18	7.338068	4.14E-06	**
			(0.01)	（1.618）
miR5671	-	-	1281	0	-13.5035	0	**
			(116.1358)	（0.01）
miR5751	-	-	0	81	9.507953	5.87E-25	**
			(0.01)	（7.2808）
miR5812	-	-	0	78	9.453497	4.64E-24	**
			(0.01)	（7.0111）
miR6020a-3p	-	-	0	18	7.338068	4.14E-06	**
			(0.01)	（1.618）
miR6025a	-	-	0	18	7.338068	4.14E-06	**
			(0.01)	（1.618）
miR6035	-	-	0	109	9.936285	2.47E-33	**
			(0.01)	（9.7976）
miR6104	-	-	3489	0	-14.9491	0	**
			(316.3137)	（0.01）
miR6150	-	-	0	47	8.722705	8.72E-15	**
			(0.01)	（4.2247）
miR6164a	-	-	0	124	10.1223	8.03E-38	**
			(0.01)	（11.1459）
miR6172	-	-	1425	0	-13.6572	0	**
			(129.1909)	（0.01）
miR6173	-	-	360	0	-11.6723	9.03E-110	**
			(32.6377)	（0.01）
miR6203	-	-	60	0	-9.08736	6.67E-19	**
			(5.4396)	（0.01）
miR6214	-	-	191	0	-10.7579	1.40E-58	**
			(17.3161)	（0.01）
miR6255	-	-	3500	33	-6.74109	0	**
			(317.311)	（2.9663）
miR6299	-	-	0	48	8.75305	4.38E-15	**
			(0.01)	（4.3145）
miR6426a	-	-	0	15	7.074998	3.27E-05	**
			(0.01)	（1.3483）
miR6441	-	-	0	237	11.05685	1.25E-71	**
			(0.01)	（21.3031）
miR6466-5p	-	-	482	0	-12.0934	1.01E-146	**
			(43.6983)	（0.01）
miR6477	-	-	0	455	11.99783	7.56E-137	**
			(0.01)	（40.8983）
miR6485	-	-	0	220	10.94946	1.53E-66	**
			(0.01)	（19.775）
miR7122a	-	-	7	17	1.26782	0.04554368	*
			(0.6346)	（1.5281）
miR845a-3p	-	-	0	329	11.53005	3.75E-99	**
			(0.01)	（29.5726）
miR845c	-	-	33	0	-8.22487	1.01E-10	**
			(2.9918)	（0.01）
miR845d	-	-	0	42	8.560409	2.73E-13	**
			(0.01)	（3.7752）
miR156f-3p	-	-	0	13	6.868514	0.00013	**
			(0.01)	(1.1685)
miR160a	-	-	54	14	-1.95992	5.79E-07	**
			(4.8957)	(1.2584)
miR165a	-	-	233	63	-1.89928	1.30E-24	**
			(21.1238)	(5.6628)
miR169a	-	-	0	31	8.12231	5.34E-10	**
			(0.01)	(2.7865)
miR169b	-	-	33	0	-8.22487	1.01E-10	**
			(2.9918)	(0.01)
miR170	-	-	30	0	-8.08736	8.15E-10	**
			(2.7198)	(0.01)
miR171a-3p	-	-	46	102	1.136484	4.43E-06	**
			(4.1704)	(9.1684)
miR393a	-	-	14	0	-6.98778	5.72E-05	**
			(1.2692)	(0.01)
miR394a	-	-	75	0	-9.40928	1.91E-23	**
			(6.7995)	(0.01)
miR482c	-	-	526	0	-12.2194	4.73E-160	**
			(47.6873)	(0.01)
miR482d	-	-	0	862	12.91965	1.30E-258	**
			(0.01)	(77.4821)
Note: T×W represents Micro-Tom×WVa700 and W×T represents WVa700×Micro-Tom.
