# Supplementary material for: The role of small RNAs on phenotypes in reciprocal hybrids between Solanum lycopersicum and S. pimpinellifolium
Source: BMC Plant Biol. 2014 Nov 1;14:296. doi: 10.1186/s12870-014-0296-1 (PMC4232637; doi:10.1186/s12870-014-0296-1)
Supplement: Additional file 10: — Primers used in the quantitative experiment. [file 12870_2014_296_MOESM10_ESM.xls]

## Sheet: Sheet1
Additional file 10 Primers used in the quantitative experiment.
	Primer	sequence(5'-3')
	Universal primer	GTGCAGGGTCCGAGGTATTC
miR160a	RT-Primer	GTCGTATCCAGTGCAGGGTCCGAGGTATTCGCAC
		TGGATACGACTGGCAT
	Forward Primer	TTTTTTTGCCTGGCTCCCTGT
miR165a	RT-Primer	GTCGTATCCAGTGCAGGGTCCGAGGTATTCGCAC
		TGGATACGACGGGGGA
	Forward Primer	TTTTTTTCGGACCAGGCTTCA
miR171a-3p	RT-Primer	GTCGTATCCAGTGCAGGGTCCGAGGTATTCGCAC
		TGGATACGACAGAGAT
	Forward Primer	GTAAAGTTGAGCCGCGTCAAT
miR482c	RT-Primer	GTCGTATCCAGTGCAGGGTCCGAGGTATTCGCAC
		TGGATACGACTTGGCA
	Forward Primer	TTCGCTTTTCCTATTCCACCC
miR156f-3p	RT-Primer	GTCGTATCCAGTGCAGGGTCCGAGGTATTCGCAC
		TGGATACGACTCTGAC
	Forward Primer	TCCGCTGCTCACTTCTCATTC
miR169b	RT-Primer	GTCGTATCCAGTGCAGGGTCCGAGGTATTCGCAC
		TGGATACGACCCGGCA
	Forward Primer	AAAACGCAGCCAAGGATGACT
miR170	RT-Primer	GTCGTATCCAGTGCAGGGTCCGAGGTATTCGC
		ACTGGATACGACGATATT
	Forward Primer	ATCCCTTGATTGAGCCGTGTC
miR169a	RT-Primer	GTCGTATCCAGTGCAGGGTCCGAGGTATTCGC
		ACTGGATACGACTCGGCA
	Forward Primer	TGTTAGCAGCCAGGGATGACT
miR393a	RT-Primer	GTCGTATCCAGTGCAGGGTCCGAGGTATTCGC
		ACTGGATACGACGGATCA
	Forward Primer	AAATAGTCCAAAGGGATCGCA
miR394a	RT-Primer	GTCGTATCCAGTGCAGGGTCCGAGGTATTCGC
		ACTGGATACGACGGAGGT
	Forward Primer	TTTCTGTTGGCATTCTGTCCA
SnoU6	Forward Primer	CATCCGATAA AATTGGAACGA
	Reserves Primer	TTTGTGCGTGTCATCCTTGCG
ARF16	Forward Primer	TTGTTTATCTGACAACATCACTGC
	Reserves Primer	TCCAATAAAGGTACTCCAAATTGA
HD-ZIP	Forward Primer	GGTGCAGCTGATTGGGAT
	Reserves Primer	GCGGGAAACAGCAACAAT
SCL	Forward Primer	AATTCTCAAACGCGCAAAT
	Reserves Primer	CCCAATGGGAGAAAGCTG
Auxin F-box	Forward Primer	AGGCTCTGTTGGCTATTGCT
	Reserves Primer	TGACACTGTCCTTGAACAATTAGA
SBP	Forward Primer	ATTCGCAACCAACGTATGAA
	Reserves Primer	GGTGACACATGCAATTCCTC
F-box	Forward Primer	GTTGAAGAGTTCCGGATTGG
	Reserves Primer	ACCATCGAATTCCTCTTCCA
18S	Forward Primer	GAGTCATCAGCTCGCGTTGAC
	Reserves Primer	CGGATCATTCAATCGGTAGGA
